# Supplementary material for: Intracranial Assessment of Androgen Receptor Antagonists in Mice Bearing Human Glioblastoma Implants
Source: Int J Mol Sci. 2023 Dec 26;25(1):332. doi: 10.3390/ijms25010332 (PMC10779261; doi:10.3390/ijms25010332)
Supplement: Supplementary file 1 [file ijms-25-00332-s001.zip]

Archive with 1 entries (1 files):
- ijms-2768619-supplementary.pdf
